# Supplementary material for: Fluorescent Probes cis- and trans-Parinaric Acids in Fluid and Gel Lipid Bilayers: A Molecular Dynamics Study
Source: Molecules. 2023 Feb 28;28(5):2241. doi: 10.3390/molecules28052241 (PMC10005308; doi:10.3390/molecules28052241)
Supplement: Supplementary file 1 [file molecules-28-02241-s001.zip]

Archive with 8 entries (7 files):
- Force_field_files/
- Force_field_files/c-PnA_topology.itp
- Force_field_files/forcefield_DPPC_c-PnA.itp
- Force_field_files/forcefield_DPPC_t-PnA.itp
- Force_field_files/forcefield_POPC_c-PnA.itp
- Force_field_files/forcefield_POPC_t-PnA.itp
- Force_field_files/t-PnA_topology.itp
- Oliveira_et_al_Supplemental_Material.pdf
