# Supplementary material for: Fluorescent Probes cis- and trans-Parinaric Acids in Fluid and Gel Lipid Bilayers: A Molecular Dynamics Study
Source: Molecules. 2023 Feb 28;28(5):2241. doi: 10.3390/molecules28052241 (PMC10005308; doi:10.3390/molecules28052241)
Supplement: Supplementary file 1 [file molecules-28-02241-s001.zip › Force_field_files/c-PnA_topology.itp]

;;
;; Generated by CHARMM-GUI (http://www.charmm-gui.org) v1.7
;;
;; psf2itp_mol.py
;;
;; Correspondance:
;; jul316@lehigh.edu or wonpil@lehigh.edu
;;
;; GROMACS topology file for LIG
;;


[ moleculetype ]
; name	nrexcl
LIG	     3

[ atoms ]
; nr	type	resnr	residu	atom	cgnr	charge	mass
     1     CG2DC1      1      LIG     C1      1     -0.160    12.0110   ; qtot -0.160
     2     CG2DC1      1      LIG     C2      2     -0.145    12.0110   ; qtot -0.305
     3      CG321      1      LIG     C3      3     -0.171    12.0110   ; qtot -0.476
     4      CG321      1      LIG     C4      4     -0.194    12.0110   ; qtot -0.670
     5      CG321      1      LIG     C5      5     -0.168    12.0110   ; qtot -0.838
     6      CG321      1      LIG     C6      6     -0.180    12.0110   ; qtot -1.018
     7      CG321      1      LIG     C7      7     -0.180    12.0110   ; qtot -1.198
     8      CG321      1      LIG     C8      8     -0.179    12.0110   ; qtot -1.377
     9      CG321      1      LIG     C9      9     -0.283    12.0110   ; qtot -1.660
    10      CG2O3      1      LIG    C10     10      0.622    12.0110   ; qtot -1.038
    11      OG2D2      1      LIG     O1     11     -0.760    15.9994   ; qtot -1.798
    12      OG2D2      1      LIG     O2     12     -0.760    15.9994   ; qtot -2.558
    13     CG2DC2      1      LIG    C11     13     -0.152    12.0110   ; qtot -2.710
    14     CG2DC2      1      LIG    C12     14     -0.158    12.0110   ; qtot -2.868
    15     CG2DC1      1      LIG    C13     15     -0.142    12.0110   ; qtot -3.010
    16     CG2DC1      1      LIG    C14     16     -0.136    12.0110   ; qtot -3.146
    17     CG2DC2      1      LIG    C15     17     -0.176    12.0110   ; qtot -3.322
    18     CG2DC2      1      LIG    C16     18     -0.137    12.0110   ; qtot -3.459
    19      CG321      1      LIG    C17     19     -0.185    12.0110   ; qtot -3.644
    20      CG331      1      LIG    C18     20     -0.266    12.0110   ; qtot -3.910
    21       HGA4      1      LIG     H1     21      0.150     1.0080   ; qtot -3.760
    22       HGA4      1      LIG     H2     22      0.150     1.0080   ; qtot -3.610
    23       HGA2      1      LIG     H3     23      0.090     1.0080   ; qtot -3.520
    24       HGA2      1      LIG     H4     24      0.090     1.0080   ; qtot -3.430
    25       HGA2      1      LIG     H5     25      0.090     1.0080   ; qtot -3.340
    26       HGA2      1      LIG     H6     26      0.090     1.0080   ; qtot -3.250
    27       HGA2      1      LIG     H7     27      0.090     1.0080   ; qtot -3.160
    28       HGA2      1      LIG     H8     28      0.090     1.0080   ; qtot -3.070
    29       HGA2      1      LIG     H9     29      0.090     1.0080   ; qtot -2.980
    30       HGA2      1      LIG    H10     30      0.090     1.0080   ; qtot -2.890
    31       HGA2      1      LIG    H11     31      0.090     1.0080   ; qtot -2.800
    32       HGA2      1      LIG    H12     32      0.090     1.0080   ; qtot -2.710
    33       HGA2      1      LIG    H13     33      0.090     1.0080   ; qtot -2.620
    34       HGA2      1      LIG    H14     34      0.090     1.0080   ; qtot -2.530
    35       HGA2      1      LIG    H15     35      0.090     1.0080   ; qtot -2.440
    36       HGA2      1      LIG    H16     36      0.090     1.0080   ; qtot -2.350
    37       HGA4      1      LIG    H17     37      0.150     1.0080   ; qtot -2.200
    38       HGA4      1      LIG    H18     38      0.150     1.0080   ; qtot -2.050
    39       HGA4      1      LIG    H19     39      0.150     1.0080   ; qtot -1.900
    40       HGA4      1      LIG    H20     40      0.150     1.0080   ; qtot -1.750
    41       HGA4      1      LIG    H21     41      0.150     1.0080   ; qtot -1.600
    42       HGA4      1      LIG    H22     42      0.150     1.0080   ; qtot -1.450
    43       HGA2      1      LIG    H23     43      0.090     1.0080   ; qtot -1.360
    44       HGA2      1      LIG    H24     44      0.090     1.0080   ; qtot -1.270
    45       HGA3      1      LIG    H25     45      0.090     1.0080   ; qtot -1.180
    46       HGA3      1      LIG    H26     46      0.090     1.0080   ; qtot -1.090
    47       HGA3      1      LIG    H27     47      0.090     1.0080   ; qtot -1.000

[ bonds ]
; ai	aj	funct	b0	Kb
    1     2     1
    1    13     1
    1    21     1
    2     3     1
    2    22     1
    3     4     1
    3    23     1
    3    24     1
    4     5     1
    4    25     1
    4    26     1
    5     6     1
    5    27     1
    5    28     1
    6     7     1
    6    29     1
    6    30     1
    7     8     1
    7    31     1
    7    32     1
    8     9     1
    8    33     1
    8    34     1
    9    10     1
    9    35     1
    9    36     1
   10    11     1
   10    12     1
   13    14     1
   13    37     1
   14    15     1
   14    38     1
   15    16     1
   15    39     1
   16    17     1
   16    40     1
   17    18     1
   17    41     1
   18    19     1
   18    42     1
   19    20     1
   19    43     1
   19    44     1
   20    45     1
   20    46     1
   20    47     1

[ pairs ]
; ai	aj	funct	c6	c12
    1     4     1 
    1    15     1 
    1    23     1 
    1    24     1 
    1    38     1 
    2     5     1 
    2    14     1 
    2    25     1 
    2    26     1 
    2    37     1 
    3     6     1 
    3    13     1 
    3    21     1 
    3    27     1 
    3    28     1 
    4     7     1 
    4    22     1 
    4    29     1 
    4    30     1 
    5     8     1 
    5    23     1 
    5    24     1 
    5    31     1 
    5    32     1 
    6     9     1 
    6    25     1 
    6    26     1 
    6    33     1 
    6    34     1 
    7    10     1 
    7    27     1 
    7    28     1 
    7    35     1 
    7    36     1 
    8    11     1 
    8    12     1 
    8    29     1 
    8    30     1 
    9    31     1 
    9    32     1 
   10    33     1 
   10    34     1 
   11    35     1 
   11    36     1 
   12    35     1 
   12    36     1 
   13    16     1 
   13    22     1 
   13    39     1 
   14    17     1 
   14    21     1 
   14    40     1 
   15    18     1 
   15    37     1 
   15    41     1 
   16    19     1 
   16    38     1 
   16    42     1 
   17    20     1 
   17    39     1 
   17    43     1 
   17    44     1 
   18    40     1 
   18    45     1 
   18    46     1 
   18    47     1 
   19    41     1 
   20    42     1 
   21    22     1 
   21    37     1 
   22    23     1 
   22    24     1 
   23    25     1 
   23    26     1 
   24    25     1 
   24    26     1 
   25    27     1 
   25    28     1 
   26    27     1 
   26    28     1 
   27    29     1 
   27    30     1 
   28    29     1 
   28    30     1 
   29    31     1 
   29    32     1 
   30    31     1 
   30    32     1 
   31    33     1 
   31    34     1 
   32    33     1 
   32    34     1 
   33    35     1 
   33    36     1 
   34    35     1 
   34    36     1 
   37    38     1 
   38    39     1 
   39    40     1 
   40    41     1 
   41    42     1 
   42    43     1 
   42    44     1 
   43    45     1 
   43    46     1 
   43    47     1 
   44    45     1 
   44    46     1 
   44    47     1 

[ angles ] 
; ai	aj	ak	funct	th0	cth	S0	Kub
    2     1    13     5
    2     1    21     5
   13     1    21     5
    1     2     3     5
    1     2    22     5
    3     2    22     5
    2     3     4     5
    2     3    23     5
    2     3    24     5
    4     3    23     5
    4     3    24     5
   23     3    24     5
    3     4     5     5
    3     4    25     5
    3     4    26     5
    5     4    25     5
    5     4    26     5
   25     4    26     5
    4     5     6     5
    4     5    27     5
    4     5    28     5
    6     5    27     5
    6     5    28     5
   27     5    28     5
    5     6     7     5
    5     6    29     5
    5     6    30     5
    7     6    29     5
    7     6    30     5
   29     6    30     5
    6     7     8     5
    6     7    31     5
    6     7    32     5
    8     7    31     5
    8     7    32     5
   31     7    32     5
    7     8     9     5
    7     8    33     5
    7     8    34     5
    9     8    33     5
    9     8    34     5
   33     8    34     5
    8     9    10     5
    8     9    35     5
    8     9    36     5
   10     9    35     5
   10     9    36     5
   35     9    36     5
    9    10    11     5
    9    10    12     5
   11    10    12     5
    1    13    14     5
    1    13    37     5
   14    13    37     5
   13    14    15     5
   13    14    38     5
   15    14    38     5
   14    15    16     5
   14    15    39     5
   16    15    39     5
   15    16    17     5
   15    16    40     5
   17    16    40     5
   16    17    18     5
   16    17    41     5
   18    17    41     5
   17    18    19     5
   17    18    42     5
   19    18    42     5
   18    19    20     5
   18    19    43     5
   18    19    44     5
   20    19    43     5
   20    19    44     5
   43    19    44     5
   19    20    45     5
   19    20    46     5
   19    20    47     5
   45    20    46     5
   45    20    47     5
   46    20    47     5

[ dihedrals ]
; ai	aj	ak	al	funct	phi0	cp	mult
   13     1     2    22     9
   21     1     2    22     9
    2     1    13    14     9
    2     1    13    37     9
   21     1    13    37     9
    3     2     1    13     9
    3     2     1    21     9
    1     2     3     4     9
    1     2     3    23     9
    1     2     3    24     9
   22     2     3    23     9
   22     2     3    24     9
    4     3     2    22     9
    2     3     4     5     9
    2     3     4    25     9
    2     3     4    26     9
   23     3     4    25     9
   23     3     4    26     9
   24     3     4    25     9
   24     3     4    26     9
    5     4     3    23     9
    5     4     3    24     9
    3     4     5     6     9
    3     4     5    27     9
    3     4     5    28     9
   25     4     5    27     9
   25     4     5    28     9
   26     4     5    27     9
   26     4     5    28     9
    6     5     4    25     9
    6     5     4    26     9
    4     5     6     7     9
    4     5     6    29     9
    4     5     6    30     9
   27     5     6    29     9
   27     5     6    30     9
   28     5     6    29     9
   28     5     6    30     9
    7     6     5    27     9
    7     6     5    28     9
    5     6     7     8     9
    5     6     7    31     9
    5     6     7    32     9
   29     6     7    31     9
   29     6     7    32     9
   30     6     7    31     9
   30     6     7    32     9
    8     7     6    29     9
    8     7     6    30     9
    6     7     8     9     9
    6     7     8    33     9
    6     7     8    34     9
   31     7     8    33     9
   31     7     8    34     9
   32     7     8    33     9
   32     7     8    34     9
    9     8     7    31     9
    9     8     7    32     9
    7     8     9    10     9
    7     8     9    35     9
    7     8     9    36     9
   33     8     9    35     9
   33     8     9    36     9
   34     8     9    35     9
   34     8     9    36     9
   10     9     8    33     9
   10     9     8    34     9
    8     9    10    11     9
    8     9    10    12     9
   11    10     9    35     9
   11    10     9    36     9
   12    10     9    35     9
   12    10     9    36     9
   14    13     1    21     9
    1    13    14    15     9
    1    13    14    38     9
   37    13    14    38     9
   15    14    13    37     9
   13    14    15    16     9
   13    14    15    39     9
   38    14    15    39     9
   16    15    14    38     9
   14    15    16    17     9
   14    15    16    40     9
   39    15    16    40     9
   17    16    15    39     9
   15    16    17    18     9
   15    16    17    41     9
   40    16    17    41     9
   18    17    16    40     9
   16    17    18    19     9
   16    17    18    42     9
   41    17    18    42     9
   19    18    17    41     9
   17    18    19    20     9
   17    18    19    43     9
   17    18    19    44     9
   42    18    19    43     9
   42    18    19    44     9
   20    19    18    42     9
   18    19    20    45     9
   18    19    20    46     9
   18    19    20    47     9
   43    19    20    45     9
   43    19    20    46     9
   43    19    20    47     9
   44    19    20    45     9
   44    19    20    46     9
   44    19    20    47     9

[ dihedrals ]
; ai	aj	ak	al	funct	q0	cq
   10    12    11     9     2
