# Supplementary material for: Fluorescent Probes cis- and trans-Parinaric Acids in Fluid and Gel Lipid Bilayers: A Molecular Dynamics Study
Source: Molecules. 2023 Feb 28;28(5):2241. doi: 10.3390/molecules28052241 (PMC10005308; doi:10.3390/molecules28052241)
Supplement: Supplementary file 1 [file molecules-28-02241-s001.zip › Force_field_files/forcefield_POPC_t-PnA.itp]

;;
;; Generated by CHARMM-GUI FF-Converter
;;
;; Correspondance:
;; jul316@lehigh.edu or wonpil@lehigh.edu
;;
;; CHARMM FF in GROMACS format
;;


[ defaults ]
; nbfunc	comb-rule	gen-pairs	fudgeLJ	fudgeQQ
1	2	yes	1.000000	1.000000

[ atomtypes ]
; name	at.num	mass	charge	ptype	sigma	epsilon	;	sigma_14	epsilon_14
    HAL1     1     1.0080      0.090     A    2.35197261589e-01    9.204800e-02 
    HAL2     1     1.0080      0.090     A    2.38760856462e-01    1.171520e-01 
    HAL3     1     1.0080      0.090     A    2.38760856462e-01    1.004160e-01 
    HEL1     1     1.0080      0.150     A    2.22724679535e-01    1.297040e-01 
      HL     1     1.0080      0.250     A    1.24725820540e-01    1.924640e-01 
      HT     1     1.0080      0.417     A    4.00013524445e-02    1.924640e-01 
    CEL1     6    12.0110     -0.150     A    3.72395664183e-01    2.845120e-01 
      CL     6    12.0110      0.900     A    3.56359487256e-01    2.928800e-01 
    CTL1     6    12.0110      0.170     A    4.05358916754e-01    8.368000e-02 ;   3.38541512893e-01    4.184000e-02 
    CTL2     6    12.0110     -0.100     A    3.58141284692e-01    2.343040e-01 ;   3.38541512893e-01    4.184000e-02 
    CTL3     6    12.0110     -0.270     A    3.63486677001e-01    3.263520e-01 ;   3.38541512893e-01    4.184000e-02 
    CTL5     6    12.0110     -0.350     A    3.67050271874e-01    3.347200e-01 ;   3.38541512893e-01    4.184000e-02 
     NTL     7    14.0070     -0.600     A    3.29632525712e-01    8.368000e-01 
     O2L     8    15.9994     -0.780     A    3.02905564168e-01    5.020800e-01 
     OBL     8    15.9994     -0.630     A    3.02905564168e-01    5.020800e-01 ;   2.49451641079e-01    5.020800e-01 
     OSL     8    15.9994     -0.490     A    2.93996576986e-01    4.184000e-01 
    OSLP     8    15.9994     -0.570     A    2.93996576986e-01    4.184000e-01 
      OT     8    15.9994     -0.834     A    3.15057422683e-01    6.363864e-01 
      PL    15    30.9740      1.500     A    3.83086448800e-01    2.447640e+00 
  CG2DC1     6    12.0110     -0.160     A    3.72395664183e-01    2.845120e-01 
  CG2DC2     6    12.0110     -0.152     A    3.72395664183e-01    2.845120e-01 
   CG2O3     6    12.0110      0.622     A    3.56359487256e-01    2.928800e-01 
   CG321     6    12.0110     -0.171     A    3.58141284692e-01    2.343040e-01 ;   3.38541512893e-01    4.184000e-02 
   CG331     6    12.0110     -0.266     A    3.65268474438e-01    3.263520e-01 ;   3.38541512893e-01    4.184000e-02 
    HGA2     1     1.0080      0.090     A    2.38760856462e-01    1.464400e-01 
    HGA3     1     1.0080      0.090     A    2.38760856462e-01    1.004160e-01 
    HGA4     1     1.0080      0.150     A    2.22724679535e-01    1.297040e-01 
   OG2D2     8    15.9994     -0.760     A    3.02905564168e-01    5.020800e-01 
     SOD    11    22.989770    0.000     A    0.251367073323       0.1962296    ; Sodium Ion

[ bondtypes ]
; i	j	func	b0	Kb
   CEL1    CEL1     1  1.340000e-01  3.681920e+05
   CEL1    CTL2     1  1.502000e-01  3.054320e+05
   CTL1    CTL2     1  1.538000e-01  1.861880e+05
   CTL1    HAL1     1  1.111000e-01  2.585712e+05
   CTL1     OSL     1  1.430000e-01  2.845120e+05
   CTL2      CL     1  1.522000e-01  1.673600e+05
   CTL2    CTL2     1  1.530000e-01  1.861880e+05
   CTL2    CTL3     1  1.528000e-01  1.861880e+05
   CTL2    HAL2     1  1.111000e-01  2.585712e+05
   CTL2      HL     1  1.080000e-01  2.510400e+05
   CTL2     OSL     1  1.430000e-01  2.845120e+05
   CTL2    OSLP     1  1.430000e-01  2.845120e+05
   CTL3    HAL3     1  1.111000e-01  2.694496e+05
   CTL5      HL     1  1.080000e-01  2.510400e+05
   HEL1    CEL1     1  1.100000e-01  3.016664e+05
     HT      HT     1  1.513900e-01  0.000000e+00
     HT      OT     1  9.572000e-02  3.765600e+05
    NTL    CTL2     1  1.510000e-01  1.799120e+05
    NTL    CTL5     1  1.510000e-01  1.799120e+05
    O2L      PL     1  1.480000e-01  4.853440e+05
    OBL      CL     1  1.220000e-01  6.276000e+05
    OSL      CL     1  1.334000e-01  1.255200e+05
   OSLP      PL     1  1.600000e-01  2.259360e+05
 CG2DC1  CG2DC1     1  1.340000e-01  3.681920e+05
 CG2DC1  CG2DC2     1  1.450000e-01  2.510400e+05
 CG2DC1   CG2O3     1  1.489000e-01  3.681920e+05
 CG2DC1   CG321     1  1.502000e-01  3.054320e+05
 CG2DC1   CG331     1  1.504000e-01  3.204944e+05
 CG2DC1    HGA4     1  1.100000e-01  3.016664e+05
 CG2DC2  CG2DC2     1  1.340000e-01  3.681920e+05
 CG2DC2   CG2O3     1  1.489000e-01  3.681920e+05
 CG2DC2   CG321     1  1.502000e-01  3.054320e+05
 CG2DC2   CG331     1  1.504000e-01  3.204944e+05
 CG2DC2    HGA4     1  1.100000e-01  3.016664e+05
  CG2O3   CG321     1  1.522000e-01  1.673600e+05
  CG2O3   CG331     1  1.522000e-01  1.673600e+05
  CG2O3   OG2D2     1  1.260000e-01  4.393200e+05
  CG321   CG321     1  1.530000e-01  1.861880e+05
  CG321   CG331     1  1.528000e-01  1.861880e+05
  CG321    HGA2     1  1.111000e-01  2.585712e+05
  CG331   CG331     1  1.530000e-01  1.861880e+05
  CG331    HGA3     1  1.111000e-01  2.694496e+05

[ pairtypes ]
; i	j	func	sigma1-4	epsilon1-4
   HAL1    CTL1     1  2.86869387241e-01  6.20587489400e-02 
   HAL1    CTL2     1  2.86869387241e-01  6.20587489400e-02 
   HAL1    CTL3     1  2.86869387241e-01  6.20587489400e-02 
   HAL1    CTL5     1  2.86869387241e-01  6.20587489400e-02 
   HAL1     OBL     1  2.42324451334e-01  2.14977812437e-01 
   HAL2    CTL1     1  2.88651184677e-01  7.00117110204e-02 
   HAL2    CTL2     1  2.88651184677e-01  7.00117110204e-02 
   HAL2    CTL3     1  2.88651184677e-01  7.00117110204e-02 
   HAL2    CTL5     1  2.88651184677e-01  7.00117110204e-02 
   HAL2     OBL     1  2.44106248770e-01  2.42527681224e-01 
   HAL3    CTL1     1  2.88651184677e-01  6.48182492821e-02 
   HAL3    CTL2     1  2.88651184677e-01  6.48182492821e-02 
   HAL3    CTL3     1  2.88651184677e-01  6.48182492821e-02 
   HAL3    CTL5     1  2.88651184677e-01  6.48182492821e-02 
   HAL3     OBL     1  2.44106248770e-01  2.24537002029e-01 
   HEL1    CTL1     1  2.80633096214e-01  7.36669217492e-02 
   HEL1    CTL2     1  2.80633096214e-01  7.36669217492e-02 
   HEL1    CTL3     1  2.80633096214e-01  7.36669217492e-02 
   HEL1    CTL5     1  2.80633096214e-01  7.36669217492e-02 
   HEL1     OBL     1  2.36088160307e-01  2.55189702614e-01 
     HL    CTL1     1  2.31633666716e-01  8.97368027066e-02 
     HL    CTL2     1  2.31633666716e-01  8.97368027066e-02 
     HL    CTL3     1  2.31633666716e-01  8.97368027066e-02 
     HL    CTL5     1  2.31633666716e-01  8.97368027066e-02 
     HL     OBL     1  1.87088730809e-01  3.10857403193e-01 
     HT    CTL1     1  1.89271432669e-01  8.97368027066e-02 
     HT    CTL2     1  1.89271432669e-01  8.97368027066e-02 
     HT    CTL3     1  1.89271432669e-01  8.97368027066e-02 
     HT    CTL5     1  1.89271432669e-01  8.97368027066e-02 
     HT     OBL     1  1.44726496762e-01  3.10857403193e-01 
   CEL1    CTL1     1  3.55468588538e-01  1.09105371453e-01 
   CEL1    CTL2     1  3.55468588538e-01  1.09105371453e-01 
   CEL1    CTL3     1  3.55468588538e-01  1.09105371453e-01 
   CEL1    CTL5     1  3.55468588538e-01  1.09105371453e-01 
   CEL1     OBL     1  3.10923652631e-01  3.77952093472e-01 
     CL    CTL1     1  3.47450500075e-01  1.10698234855e-01 
     CL    CTL2     1  3.47450500075e-01  1.10698234855e-01 
     CL    CTL3     1  3.47450500075e-01  1.10698234855e-01 
     CL    CTL5     1  3.47450500075e-01  1.10698234855e-01 
     CL     OBL     1  3.02905564168e-01  3.83469934154e-01 
   CTL1    CTL1     1  3.38541512893e-01  4.18400000000e-02 
   CTL1    CTL2     1  3.38541512893e-01  4.18400000000e-02 
   CTL1    CTL3     1  3.38541512893e-01  4.18400000000e-02 
   CTL1    CTL5     1  3.38541512893e-01  4.18400000000e-02 
   CTL1     NTL     1  3.34087019303e-01  1.87114168357e-01 
   CTL1     O2L     1  3.20723538531e-01  1.44938011577e-01 
   CTL1     OBL     1  2.93996576986e-01  1.44938011577e-01 
   CTL1     OSL     1  3.16269044940e-01  1.32309697301e-01 
   CTL1    OSLP     1  3.16269044940e-01  1.32309697301e-01 
   CTL1      OT     1  3.26799467788e-01  1.63176000000e-01 
   CTL1      PL     1  3.60813980847e-01  3.20014464673e-01 
   CTL2    CTL2     1  3.38541512893e-01  4.18400000000e-02 
   CTL2    CTL3     1  3.38541512893e-01  4.18400000000e-02 
   CTL2    CTL5     1  3.38541512893e-01  4.18400000000e-02 
   CTL2     NTL     1  3.34087019303e-01  1.87114168357e-01 
   CTL2     O2L     1  3.20723538531e-01  1.44938011577e-01 
   CTL2     OBL     1  2.93996576986e-01  1.44938011577e-01 
   CTL2     OSL     1  3.16269044940e-01  1.32309697301e-01 
   CTL2    OSLP     1  3.16269044940e-01  1.32309697301e-01 
   CTL2      OT     1  3.26799467788e-01  1.63176000000e-01 
   CTL2      PL     1  3.60813980847e-01  3.20014464673e-01 
   CTL3    CTL3     1  3.38541512893e-01  4.18400000000e-02 
   CTL3    CTL5     1  3.38541512893e-01  4.18400000000e-02 
   CTL3     NTL     1  3.34087019303e-01  1.87114168357e-01 
   CTL3     O2L     1  3.20723538531e-01  1.44938011577e-01 
   CTL3     OBL     1  2.93996576986e-01  1.44938011577e-01 
   CTL3     OSL     1  3.16269044940e-01  1.32309697301e-01 
   CTL3    OSLP     1  3.16269044940e-01  1.32309697301e-01 
   CTL3      OT     1  3.26799467788e-01  1.63176000000e-01 
   CTL3      PL     1  3.60813980847e-01  3.20014464673e-01 
   CTL5    CTL5     1  3.38541512893e-01  4.18400000000e-02 
   CTL5     NTL     1  3.34087019303e-01  1.87114168357e-01 
   CTL5     O2L     1  3.20723538531e-01  1.44938011577e-01 
   CTL5     OBL     1  2.93996576986e-01  1.44938011577e-01 
   CTL5     OSL     1  3.16269044940e-01  1.32309697301e-01 
   CTL5    OSLP     1  3.16269044940e-01  1.32309697301e-01 
   CTL5      OT     1  3.26799467788e-01  1.63176000000e-01 
   CTL5      PL     1  3.60813980847e-01  3.20014464673e-01 
    NTL     OBL     1  2.89542083396e-01  6.48182492821e-01 
    O2L     OBL     1  2.76178602624e-01  5.02080000000e-01 
    OBL     OBL     1  2.49451641079e-01  5.02080000000e-01 
    OBL     OSL     1  2.71724109033e-01  4.58334236120e-01 
    OBL    OSLP     1  2.71724109033e-01  4.58334236120e-01 
    OBL      OT     1  2.82254531881e-01  5.65258245152e-01 
    OBL      PL     1  3.16269044940e-01  1.10856262394e+00 
 CG2DC1   CG321     1  3.55468588538e-01  1.09105371453e-01 
 CG2DC1   CG331     1  3.55468588538e-01  1.09105371453e-01 
 CG2DC2   CG321     1  3.55468588538e-01  1.09105371453e-01 
 CG2DC2   CG331     1  3.55468588538e-01  1.09105371453e-01 
  CG2O3   CG321     1  3.47450500075e-01  1.10698234855e-01 
  CG2O3   CG331     1  3.47450500075e-01  1.10698234855e-01 
  CG321   CG321     1  3.38541512893e-01  4.18400000000e-02 
  CG321   CG331     1  3.38541512893e-01  4.18400000000e-02 
  CG321    HGA2     1  2.88651184677e-01  7.82754725313e-02 
  CG321    HGA3     1  2.88651184677e-01  6.48182492821e-02 
  CG321    HGA4     1  2.80633096214e-01  7.36669217492e-02 
  CG321   OG2D2     1  3.20723538531e-01  1.44938011577e-01 
  CG331   CG331     1  3.38541512893e-01  4.18400000000e-02 
  CG331    HGA2     1  2.88651184677e-01  7.82754725313e-02 
  CG331    HGA3     1  2.88651184677e-01  6.48182492821e-02 
  CG331    HGA4     1  2.80633096214e-01  7.36669217492e-02 
  CG331   OG2D2     1  3.20723538531e-01  1.44938011577e-01 

[ angletypes ]
; i	j	k	func	th0	Kth	s0	Kub
   CEL1    CEL1    CTL2     5  1.2350000e+02  4.0166400e+02  0.0000000e+00  0.0000000e+00
   CEL1    CTL2    CTL2     5  1.1220000e+02  2.6777600e+02  0.0000000e+00  0.0000000e+00
     CL     OSL    CTL1     5  1.0960000e+02  3.3472000e+02  2.2651000e-01  2.5104000e+04
     CL     OSL    CTL2     5  1.0960000e+02  3.3472000e+02  2.2651000e-01  2.5104000e+04
   CTL2    CTL1    CTL2     5  1.1350000e+02  4.8827280e+02  2.5610000e-01  9.3386880e+03
   CTL2    CTL2      CL     5  1.0800000e+02  4.3513600e+02  0.0000000e+00  0.0000000e+00
   CTL2    CTL2    CTL2     5  1.1360000e+02  4.8827280e+02  2.5610000e-01  9.3386880e+03
   CTL2    CTL2    CTL3     5  1.1500000e+02  4.8534400e+02  2.5610000e-01  6.6944000e+03
   CTL2    OSLP      PL     5  1.2000000e+02  1.6736000e+02  2.3300000e-01  2.9288000e+04
   CTL5     NTL    CTL2     5  1.0950000e+02  5.0208000e+02  2.4660000e-01  2.1756800e+04
   CTL5     NTL    CTL5     5  1.0950000e+02  5.0208000e+02  2.4660000e-01  2.1756800e+04
   HAL1    CTL1    CTL2     5  1.1010000e+02  2.8869600e+02  2.1790000e-01  1.8853104e+04
   HAL1    CTL1     OSL     5  1.0950000e+02  5.0208000e+02  0.0000000e+00  0.0000000e+00
   HAL2    CTL2    CEL1     5  1.1150000e+02  3.7656000e+02  0.0000000e+00  0.0000000e+00
   HAL2    CTL2      CL     5  1.0950000e+02  2.7614400e+02  2.1630000e-01  2.5104000e+04
   HAL2    CTL2    CTL1     5  1.1010000e+02  2.2175200e+02  2.1790000e-01  1.8853104e+04
   HAL2    CTL2    CTL2     5  1.1010000e+02  2.2175200e+02  2.1790000e-01  1.8853104e+04
   HAL2    CTL2    CTL3     5  1.1010000e+02  2.8953280e+02  2.1790000e-01  1.8853104e+04
   HAL2    CTL2    HAL2     5  1.0900000e+02  2.9706400e+02  1.8020000e-01  4.5187200e+03
   HAL2    CTL2     OSL     5  1.0950000e+02  5.0208000e+02  0.0000000e+00  0.0000000e+00
   HAL2    CTL2    OSLP     5  1.0950000e+02  5.0208000e+02  0.0000000e+00  0.0000000e+00
   HAL3    CTL3    CTL2     5  1.1010000e+02  2.8953280e+02  2.1790000e-01  1.8853104e+04
   HAL3    CTL3    HAL3     5  1.0840000e+02  2.9706400e+02  1.8020000e-01  4.5187200e+03
   HEL1    CEL1    CEL1     5  1.1950000e+02  4.3513600e+02  0.0000000e+00  0.0000000e+00
   HEL1    CEL1    CTL2     5  1.1600000e+02  3.3472000e+02  0.0000000e+00  0.0000000e+00
     HL    CTL2    CTL2     5  1.1010000e+02  2.7974224e+02  2.1790000e-01  1.8853104e+04
     HL    CTL2      HL     5  1.0950000e+02  2.0083200e+02  1.7670000e-01  2.3430400e+04
     HL    CTL5      HL     5  1.0950000e+02  2.0083200e+02  1.7670000e-01  2.3430400e+04
     HT      OT      HT     5  1.0452000e+02  4.6024000e+02  0.0000000e+00  0.0000000e+00
    NTL    CTL2    CTL2     5  1.1500000e+02  5.6651360e+02  0.0000000e+00  0.0000000e+00
    NTL    CTL2      HL     5  1.0950000e+02  3.3472000e+02  2.1300000e-01  2.2593600e+04
    NTL    CTL5      HL     5  1.0950000e+02  3.3472000e+02  2.1300000e-01  2.2593600e+04
    O2L      PL     O2L     5  1.2000000e+02  1.0041600e+03  0.0000000e+00  0.0000000e+00
    OBL      CL    CTL2     5  1.2500000e+02  5.8576000e+02  2.4420000e-01  1.6736000e+04
    OSL      CL    CTL2     5  1.0900000e+02  4.6024000e+02  2.3260000e-01  1.6736000e+04
    OSL      CL     OBL     5  1.2590000e+02  7.5312000e+02  2.2576000e-01  1.3388800e+05
    OSL    CTL1    CTL2     5  1.1010000e+02  6.3345760e+02  0.0000000e+00  0.0000000e+00
    OSL    CTL2    CTL1     5  1.1010000e+02  6.3345760e+02  0.0000000e+00  0.0000000e+00
   OSLP    CTL2    CTL1     5  1.1010000e+02  6.3345760e+02  0.0000000e+00  0.0000000e+00
   OSLP    CTL2    CTL2     5  1.1010000e+02  6.3345760e+02  0.0000000e+00  0.0000000e+00
   OSLP      PL     O2L     5  1.1160000e+02  8.2759520e+02  0.0000000e+00  0.0000000e+00
   OSLP      PL    OSLP     5  1.0430000e+02  6.6944000e+02  0.0000000e+00  0.0000000e+00
 CG2DC1  CG2DC1  CG2DC2     5  1.2300000e+02  4.0166400e+02  0.0000000e+00  0.0000000e+00
 CG2DC1  CG2DC1   CG2O3     5  1.2350000e+02  4.0166400e+02  0.0000000e+00  0.0000000e+00
 CG2DC1  CG2DC1   CG321     5  1.2350000e+02  4.0166400e+02  0.0000000e+00  0.0000000e+00
 CG2DC1  CG2DC1   CG331     5  1.2350000e+02  4.0166400e+02  0.0000000e+00  0.0000000e+00
 CG2DC1  CG2DC1    HGA4     5  1.1900000e+02  3.5145600e+02  0.0000000e+00  0.0000000e+00
 CG2DC1  CG2DC2  CG2DC2     5  1.2300000e+02  4.0166400e+02  0.0000000e+00  0.0000000e+00
 CG2DC1  CG2DC2   CG331     5  1.1300000e+02  4.0166400e+02  0.0000000e+00  0.0000000e+00
 CG2DC1  CG2DC2    HGA4     5  1.1800000e+02  3.5145600e+02  0.0000000e+00  0.0000000e+00
 CG2DC1   CG2O3   OG2D2     5  1.1600000e+02  3.3472000e+02  2.3530000e-01  4.1840000e+04
 CG2DC1   CG321   CG321     5  1.1220000e+02  2.6777600e+02  0.0000000e+00  0.0000000e+00
 CG2DC1   CG321   CG331     5  1.1220000e+02  2.6777600e+02  0.0000000e+00  0.0000000e+00
 CG2DC1   CG321    HGA2     5  1.1150000e+02  3.7656000e+02  0.0000000e+00  0.0000000e+00
 CG2DC1   CG331    HGA3     5  1.1150000e+02  3.5145600e+02  0.0000000e+00  0.0000000e+00
 CG2DC2  CG2DC1   CG331     5  1.1300000e+02  4.0166400e+02  0.0000000e+00  0.0000000e+00
 CG2DC2  CG2DC1    HGA4     5  1.1800000e+02  3.5145600e+02  0.0000000e+00  0.0000000e+00
 CG2DC2  CG2DC2   CG2O3     5  1.2350000e+02  4.0166400e+02  0.0000000e+00  0.0000000e+00
 CG2DC2  CG2DC2   CG321     5  1.2350000e+02  4.0166400e+02  0.0000000e+00  0.0000000e+00
 CG2DC2  CG2DC2   CG331     5  1.2350000e+02  4.0166400e+02  0.0000000e+00  0.0000000e+00
 CG2DC2  CG2DC2    HGA4     5  1.1900000e+02  3.5145600e+02  0.0000000e+00  0.0000000e+00
 CG2DC2   CG2O3   OG2D2     5  1.1600000e+02  3.3472000e+02  2.3530000e-01  4.1840000e+04
 CG2DC2   CG321   CG321     5  1.1220000e+02  2.6777600e+02  0.0000000e+00  0.0000000e+00
 CG2DC2   CG321    HGA2     5  1.1150000e+02  3.7656000e+02  0.0000000e+00  0.0000000e+00
 CG2DC2   CG331    HGA3     5  1.1150000e+02  3.5145600e+02  0.0000000e+00  0.0000000e+00
  CG2O3  CG2DC1    HGA4     5  1.1950000e+02  4.3513600e+02  0.0000000e+00  0.0000000e+00
  CG2O3  CG2DC2    HGA4     5  1.1950000e+02  4.3513600e+02  0.0000000e+00  0.0000000e+00
  CG2O3   CG321   CG321     5  1.0800000e+02  4.3513600e+02  0.0000000e+00  0.0000000e+00
  CG2O3   CG321   CG331     5  1.0800000e+02  4.3513600e+02  0.0000000e+00  0.0000000e+00
  CG2O3   CG321    HGA2     5  1.0950000e+02  2.7614400e+02  2.1630000e-01  2.5104000e+04
  CG2O3   CG331    HGA3     5  1.0950000e+02  2.7614400e+02  2.1630000e-01  2.5104000e+04
  CG321  CG2DC1   CG331     5  1.2350000e+02  4.0166400e+02  0.0000000e+00  0.0000000e+00
  CG321  CG2DC1    HGA4     5  1.1600000e+02  3.3472000e+02  0.0000000e+00  0.0000000e+00
  CG321  CG2DC2   CG331     5  1.2350000e+02  4.0166400e+02  0.0000000e+00  0.0000000e+00
  CG321  CG2DC2    HGA4     5  1.1600000e+02  3.3472000e+02  0.0000000e+00  0.0000000e+00
  CG321   CG2O3   OG2D2     5  1.1600000e+02  3.3472000e+02  2.3530000e-01  4.1840000e+04
  CG321   CG321   CG321     5  1.1360000e+02  4.8827280e+02  2.5610000e-01  9.3386880e+03
  CG321   CG321   CG331     5  1.1500000e+02  4.8534400e+02  2.5610000e-01  6.6944000e+03
  CG321   CG321    HGA2     5  1.1010000e+02  2.2175200e+02  2.1790000e-01  1.8853104e+04
  CG321   CG331    HGA3     5  1.1010000e+02  2.8953280e+02  2.1790000e-01  1.8853104e+04
  CG331  CG2DC1   CG331     5  1.1300000e+02  3.9329600e+02  0.0000000e+00  0.0000000e+00
  CG331  CG2DC1    HGA4     5  1.1750000e+02  3.5145600e+02  0.0000000e+00  0.0000000e+00
  CG331  CG2DC2   CG331     5  1.1300000e+02  3.9329600e+02  0.0000000e+00  0.0000000e+00
  CG331  CG2DC2    HGA4     5  1.1750000e+02  3.5145600e+02  0.0000000e+00  0.0000000e+00
  CG331   CG2O3   OG2D2     5  1.1600000e+02  3.3472000e+02  2.3530000e-01  4.1840000e+04
  CG331   CG321   CG331     5  1.1400000e+02  4.4643280e+02  2.5610000e-01  6.6944000e+03
  CG331   CG321    HGA2     5  1.1010000e+02  2.8953280e+02  2.1790000e-01  1.8853104e+04
  CG331   CG331    HGA3     5  1.1010000e+02  3.1380000e+02  2.1790000e-01  1.8853104e+04
   HGA2   CG321    HGA2     5  1.0900000e+02  2.9706400e+02  1.8020000e-01  4.5187200e+03
   HGA3   CG331    HGA3     5  1.0840000e+02  2.9706400e+02  1.8020000e-01  4.5187200e+03
  OG2D2   CG2O3   OG2D2     5  1.2800000e+02  8.3680000e+02  2.2587000e-01  5.8576000e+04

[ dihedraltypes ]
; i	j	k	l	func	phi0	Kphi	mult
   CEL1    CEL1    CTL2    CTL2     9  1.800000e+02  3.807440e+00      1
   CEL1    CEL1    CTL2    CTL2     9  1.800000e+02  7.531200e-01      2
   CEL1    CEL1    CTL2    CTL2     9  1.800000e+02  7.112800e-01      3
   CEL1    CEL1    CTL2    HAL2     9  1.800000e+02  1.255200e+00      3
   CEL1    CTL2    CTL2    CTL2     9  1.800000e+02  5.857600e-01      1
   CEL1    CTL2    CTL2    CTL2     9  0.000000e+00  7.112800e-01      2
   CEL1    CTL2    CTL2    CTL2     9  1.800000e+02  2.092000e-01      3
     CL     OSL    CTL1    CTL2     9  0.000000e+00  0.000000e+00      4
     CL     OSL    CTL1    CTL2     9  1.800000e+02  6.276000e-01      3
     CL     OSL    CTL1    CTL2     9  1.800000e+02  6.079352e+00      2
     CL     OSL    CTL1    CTL2     9  1.800000e+02  3.502008e+00      1
     CL     OSL    CTL2    CTL1     9  1.800000e+02  1.117128e+00      3
     CL     OSL    CTL2    CTL1     9  0.000000e+00  7.238320e-01      2
     CL     OSL    CTL2    CTL1     9  1.800000e+02  3.267704e+00      1
   CTL2    CEL1    CEL1    HEL1     9  1.800000e+02  2.510400e+01      2
   CTL2    CTL1    CTL2     OSL     9  0.000000e+00  0.000000e+00      3
   CTL2    CTL2      CL     OSL     9  0.000000e+00  0.000000e+00      6
   CTL2    CTL2      CL     OSL     9  1.800000e+02  1.255200e-01      3
   CTL2    CTL2      CL     OSL     9  1.800000e+02  1.807488e+00      2
   CTL2    CTL2      CL     OSL     9  0.000000e+00  1.389088e+00      1
   CTL2    CTL2    CTL2      CL     9  1.800000e+02  0.000000e+00      5
   CTL2    CTL2    CTL2      CL     9  1.800000e+02  1.326328e+00      3
   CTL2    CTL2    CTL2      CL     9  0.000000e+00  2.330488e+00      2
   CTL2    CTL2    CTL2      CL     9  0.000000e+00  3.150552e+00      1
   CTL2    CTL2    CTL2    CTL2     9  0.000000e+00  4.225840e-01      2
   CTL2    CTL2    CTL2    CTL2     9  1.800000e+02  5.941280e-01      3
   CTL2    CTL2    CTL2    CTL2     9  0.000000e+00  3.096160e-01      4
   CTL2    CTL2    CTL2    CTL2     9  0.000000e+00  4.058480e-01      5
   CTL2    CTL2    CTL2    CTL3     9  0.000000e+00  6.778080e-01      2
   CTL2    CTL2    CTL2    CTL3     9  1.800000e+02  1.966480e-01      3
   CTL2    CTL2    CTL2    CTL3     9  0.000000e+00  4.393200e-01      4
   CTL2    CTL2    CTL2    CTL3     9  0.000000e+00  7.405680e-01      5
   HEL1    CEL1    CEL1    HEL1     9  1.800000e+02  4.184000e+00      2
   HEL1    CEL1    CTL2    CTL2     9  0.000000e+00  5.020800e-01      3
   HEL1    CEL1    CTL2    HAL2     9  0.000000e+00  0.000000e+00      3
    NTL    CTL2    CTL2    OSLP     9  1.800000e+02  1.380720e+01      1
    NTL    CTL2    CTL2    OSLP     9  1.800000e+02 -1.673600e+00      3
    O2L      PL    OSLP    CTL2     9  0.000000e+00  4.184000e-01      3
    OBL      CL    CTL2    HAL2     9  1.800000e+02  0.000000e+00      6
    OBL      CL     OSL    CTL1     9  1.800000e+02  4.037560e+00      1
    OBL      CL     OSL    CTL1     9  1.800000e+02  1.610840e+01      2
    OBL      CL     OSL    CTL2     9  1.800000e+02  4.037560e+00      1
    OBL      CL     OSL    CTL2     9  1.800000e+02  1.610840e+01      2
    OSL      CL    CTL2    HAL2     9  1.800000e+02  0.000000e+00      6
    OSL    CTL2    CTL1     OSL     9  6.000000e+01 -1.794936e+00      4
    OSL    CTL2    CTL1     OSL     9  0.000000e+00  2.568976e+00      3
    OSL    CTL2    CTL1     OSL     9  6.000000e+01 -4.811600e-01      2
    OSL    CTL2    CTL1     OSL     9  1.800000e+02  2.941352e+00      1
   OSLP    CTL2    CTL1     OSL     9  0.000000e+00  0.000000e+00      4
   OSLP    CTL2    CTL1     OSL     9  1.800000e+02  2.539688e+00      3
   OSLP    CTL2    CTL1     OSL     9  6.000000e+01  1.062736e+00      2
   OSLP    CTL2    CTL1     OSL     9  1.800000e+02  8.434944e+00      1
   OSLP      PL    OSLP    CTL2     9  1.800000e+02  5.020800e+00      1
   OSLP      PL    OSLP    CTL2     9  1.800000e+02  4.184000e-01      2
   OSLP      PL    OSLP    CTL2     9  1.800000e+02  4.184000e-01      3
     PL    OSLP    CTL2    CTL1     9  0.000000e+00  1.702888e+00      2
     PL    OSLP    CTL2    CTL1     9  1.800000e+02  1.008344e+00      1
     PL    OSLP    CTL2    CTL2     9  0.000000e+00  1.702888e+00      2
     PL    OSLP    CTL2    CTL2     9  1.800000e+02  1.008344e+00      1
      X    CEL1    CEL1       X     9  1.800000e+02  1.882800e+00      1
      X    CEL1    CEL1       X     9  1.800000e+02  3.556400e+01      2
      X      CL     OSL       X     9  1.800000e+02  8.577200e+00      2
      X    CTL1    CTL2       X     9  0.000000e+00  8.368000e-01      3
      X    CTL1     OSL       X     9  0.000000e+00  0.000000e+00      3
      X    CTL2      CL       X     9  1.800000e+02  2.092000e-01      6
      X    CTL2    CTL2       X     9  0.000000e+00  7.949600e-01      3
      X    CTL2    CTL3       X     9  0.000000e+00  6.694400e-01      3
      X    CTL2     NTL       X     9  0.000000e+00  1.087840e+00      3
      X    CTL2     OSL       X     9  0.000000e+00  0.000000e+00      3
      X    CTL2    OSLP       X     9  0.000000e+00  0.000000e+00      3
      X    CTL5     NTL       X     9  0.000000e+00  9.623200e-01      3
 CG2DC1  CG2DC1  CG2DC2  CG2DC2     9  0.000000e+00  4.184000e+00      3
 CG2DC1  CG2DC1  CG2DC2  CG2DC2     9  0.000000e+00  4.184000e+00      3
 CG2DC1  CG2DC1  CG2DC2  CG2DC2     9  0.000000e+00  8.368000e+00      2
 CG2DC1  CG2DC1  CG2DC2  CG2DC2     9  0.000000e+00  8.368000e+00      2
 CG2DC1  CG2DC1  CG2DC2  CG2DC2     9  1.800000e+02  2.092000e+00      1
 CG2DC1  CG2DC1  CG2DC2  CG2DC2     9  1.800000e+02  2.092000e+00      1
 CG2DC1  CG2DC1  CG2DC2   CG331     9  1.800000e+02  2.928800e+00      2
 CG2DC1  CG2DC1  CG2DC2   CG331     9  1.800000e+02  4.602400e+00      1
 CG2DC1  CG2DC1  CG2DC2    HGA4     9  1.800000e+02  4.184000e+00      2
 CG2DC1  CG2DC1  CG2DC2    HGA4     9  1.800000e+02  4.184000e+00      2
 CG2DC1  CG2DC1   CG2O3   OG2D2     9  1.800000e+02  5.439200e+00      2
 CG2DC1  CG2DC1   CG321   CG321     9  0.000000e+00  1.255200e+00      3
 CG2DC1  CG2DC1   CG321   CG321     9  0.000000e+00  2.092000e+00      2
 CG2DC1  CG2DC1   CG321   CG331     9  0.000000e+00  1.255200e+00      3
 CG2DC1  CG2DC1   CG321   CG331     9  0.000000e+00  2.092000e+00      2
 CG2DC1  CG2DC1   CG321    HGA2     9  0.000000e+00  1.255200e-01      3
 CG2DC1  CG2DC1   CG321    HGA2     9  0.000000e+00  1.255200e-01      3
 CG2DC1  CG2DC1   CG331    HGA3     9  1.800000e+02  1.255200e+00      3
 CG2DC1  CG2DC2  CG2DC2  CG2DC1     9  1.800000e+02  2.343040e+00      1
 CG2DC1  CG2DC2  CG2DC2  CG2DC1     9  1.800000e+02  2.343040e+00      1
 CG2DC1  CG2DC2  CG2DC2  CG2DC1     9  1.800000e+02  2.928800e+01      2
 CG2DC1  CG2DC2  CG2DC2  CG2DC1     9  1.800000e+02  2.928800e+01      2
 CG2DC1  CG2DC2  CG2DC2   CG2O3     9  1.800000e+02  2.343040e+00      1
 CG2DC1  CG2DC2  CG2DC2   CG2O3     9  1.800000e+02  2.928800e+01      2
 CG2DC1  CG2DC2  CG2DC2   CG321     9  1.800000e+02  2.343040e+00      1
 CG2DC1  CG2DC2  CG2DC2   CG321     9  1.800000e+02  2.343040e+00      1
 CG2DC1  CG2DC2  CG2DC2   CG321     9  1.800000e+02  2.928800e+01      2
 CG2DC1  CG2DC2  CG2DC2   CG321     9  1.800000e+02  2.928800e+01      2
 CG2DC1  CG2DC2  CG2DC2   CG331     9  1.800000e+02  2.343040e+00      1
 CG2DC1  CG2DC2  CG2DC2   CG331     9  1.800000e+02  2.928800e+01      2
 CG2DC1  CG2DC2  CG2DC2    HGA4     9  1.800000e+02  2.175680e+01      2
 CG2DC1  CG2DC2  CG2DC2    HGA4     9  1.800000e+02  2.175680e+01      2
 CG2DC1  CG2DC2   CG331    HGA3     9  1.800000e+02  1.255200e+00      3
 CG2DC1   CG321   CG321   CG321     9  0.000000e+00  7.949600e-01      3
 CG2DC1   CG321   CG321    HGA2     9  0.000000e+00  7.949600e-01      3
 CG2DC1   CG321   CG331    HGA3     9  0.000000e+00  6.694400e-01      3
 CG2DC2  CG2DC1  CG2DC1  CG2DC2     9  1.800000e+02  2.343040e+00      1
 CG2DC2  CG2DC1  CG2DC1  CG2DC2     9  1.800000e+02  2.343040e+00      1
 CG2DC2  CG2DC1  CG2DC1  CG2DC2     9  1.800000e+02  2.928800e+01      2
 CG2DC2  CG2DC1  CG2DC1  CG2DC2     9  1.800000e+02  2.928800e+01      2
 CG2DC2  CG2DC1  CG2DC1   CG2O3     9  1.800000e+02  2.343040e+00      1
 CG2DC2  CG2DC1  CG2DC1   CG2O3     9  1.800000e+02  2.928800e+01      2
 CG2DC2  CG2DC1  CG2DC1   CG321     9  1.800000e+02  2.343040e+00      1
 CG2DC2  CG2DC1  CG2DC1   CG321     9  1.800000e+02  2.343040e+00      1
 CG2DC2  CG2DC1  CG2DC1   CG321     9  1.800000e+02  2.928800e+01      2
 CG2DC2  CG2DC1  CG2DC1   CG321     9  1.800000e+02  2.928800e+01      2
 CG2DC2  CG2DC1  CG2DC1   CG331     9  1.800000e+02  2.343040e+00      1
 CG2DC2  CG2DC1  CG2DC1   CG331     9  1.800000e+02  2.928800e+01      2
 CG2DC2  CG2DC1  CG2DC1    HGA4     9  1.800000e+02  2.175680e+01      2
 CG2DC2  CG2DC1  CG2DC1    HGA4     9  1.800000e+02  2.175680e+01      2
 CG2DC2  CG2DC1   CG331    HGA3     9  1.800000e+02  1.255200e+00      3
 CG2DC2  CG2DC2   CG2O3   OG2D2     9  1.800000e+02  5.439200e+00      2
 CG2DC2  CG2DC2   CG321   CG321     9  0.000000e+00  1.255200e+00      3
 CG2DC2  CG2DC2   CG321   CG321     9  0.000000e+00  1.255200e+00      3
 CG2DC2  CG2DC2   CG321   CG321     9  0.000000e+00  2.092000e+00      2
 CG2DC2  CG2DC2   CG321   CG321     9  0.000000e+00  2.092000e+00      2
 CG2DC2  CG2DC2   CG321    HGA2     9  0.000000e+00  1.255200e-01      3
 CG2DC2  CG2DC2   CG321    HGA2     9  0.000000e+00  1.255200e-01      3
 CG2DC2  CG2DC2   CG331    HGA3     9  1.800000e+02  1.255200e+00      3
 CG2DC2   CG321   CG321   CG321     9  0.000000e+00  7.949600e-01      3
 CG2DC2   CG321   CG321   CG321     9  0.000000e+00  7.949600e-01      3
 CG2DC2   CG321   CG321    HGA2     9  0.000000e+00  7.949600e-01      3
 CG2DC2   CG321   CG321    HGA2     9  0.000000e+00  7.949600e-01      3
  CG2O3  CG2DC1  CG2DC1   CG331     9  1.800000e+02  2.343040e+00      1
  CG2O3  CG2DC1  CG2DC1   CG331     9  1.800000e+02  2.928800e+01      2
  CG2O3  CG2DC2  CG2DC2   CG331     9  1.800000e+02  2.343040e+00      1
  CG2O3  CG2DC2  CG2DC2   CG331     9  1.800000e+02  2.928800e+01      2
  CG2O3   CG321   CG321   CG321     9  0.000000e+00  2.698680e-01      2
  CG2O3   CG321   CG321   CG321     9  0.000000e+00  2.698680e-01      2
  CG2O3   CG321   CG321   CG321     9  0.000000e+00  3.957227e-01      4
  CG2O3   CG321   CG321   CG321     9  0.000000e+00  3.958064e-01      4
  CG2O3   CG321   CG321   CG321     9  0.000000e+00  4.707000e-01      5
  CG2O3   CG321   CG321   CG321     9  0.000000e+00  4.707418e-01      5
  CG2O3   CG321   CG321   CG321     9  1.800000e+02  6.263448e-01      3
  CG2O3   CG321   CG321   CG321     9  1.800000e+02  6.265540e-01      3
  CG2O3   CG321   CG321   CG331     9  0.000000e+00  2.698680e-01      2
  CG2O3   CG321   CG321   CG331     9  0.000000e+00  3.958064e-01      4
  CG2O3   CG321   CG321   CG331     9  0.000000e+00  4.707000e-01      5
  CG2O3   CG321   CG321   CG331     9  1.800000e+02  6.263448e-01      3
  CG2O3   CG321   CG321    HGA2     9  0.000000e+00  8.158800e-01      3
  CG2O3   CG321   CG321    HGA2     9  0.000000e+00  8.158800e-01      3
  CG2O3   CG321   CG331    HGA3     9  0.000000e+00  6.694400e-01      3
  CG321  CG2DC1  CG2DC1   CG331     9  1.800000e+02  4.184000e+01      2
  CG321  CG2DC1  CG2DC1    HGA4     9  1.800000e+02  2.175680e+01      2
  CG321  CG2DC1  CG2DC1    HGA4     9  1.800000e+02  2.175680e+01      2
  CG321  CG2DC1   CG331    HGA3     9  0.000000e+00  6.694400e-01      3
  CG321  CG2DC2  CG2DC2   CG331     9  1.800000e+02  4.184000e+01      2
  CG321  CG2DC2  CG2DC2    HGA4     9  1.800000e+02  2.175680e+01      2
  CG321  CG2DC2  CG2DC2    HGA4     9  1.800000e+02  2.175680e+01      2
  CG321  CG2DC2   CG331    HGA3     9  0.000000e+00  6.694400e-01      3
  CG321   CG321   CG321   CG321     9  0.000000e+00  2.698680e-01      2
  CG321   CG321   CG321   CG321     9  0.000000e+00  2.698680e-01      2
  CG321   CG321   CG321   CG321     9  0.000000e+00  3.957227e-01      4
  CG321   CG321   CG321   CG321     9  0.000000e+00  3.958064e-01      4
  CG321   CG321   CG321   CG321     9  0.000000e+00  4.707000e-01      5
  CG321   CG321   CG321   CG321     9  0.000000e+00  4.707418e-01      5
  CG321   CG321   CG321   CG321     9  1.800000e+02  6.263448e-01      3
  CG321   CG321   CG321   CG321     9  1.800000e+02  6.265540e-01      3
  CG321   CG321   CG321   CG331     9  0.000000e+00  4.528762e-01      4
  CG321   CG321   CG321   CG331     9  0.000000e+00  6.297338e-01      2
  CG321   CG321   CG321   CG331     9  0.000000e+00  8.531594e-01      5
  CG321   CG321   CG321   CG331     9  1.800000e+02  3.402847e-01      3
  CG321   CG321   CG321    HGA2     9  0.000000e+00  8.158800e-01      3
  CG321   CG321   CG321    HGA2     9  0.000000e+00  8.158800e-01      3
  CG321   CG321   CG331    HGA3     9  0.000000e+00  6.694400e-01      3
  CG331  CG2DC1  CG2DC1    HGA4     9  1.800000e+02  2.175680e+01      2
  CG331  CG2DC1  CG2DC2  CG2DC2     9  1.800000e+02  2.928800e+00      2
  CG331  CG2DC1  CG2DC2  CG2DC2     9  1.800000e+02  4.602400e+00      1
  CG331  CG2DC1  CG2DC2    HGA4     9  1.800000e+02  4.184000e+00      2
  CG331  CG2DC1   CG321   CG321     9  0.000000e+00  7.949600e-01      3
  CG331  CG2DC1   CG321    HGA2     9  0.000000e+00  7.949600e-01      3
  CG331  CG2DC1   CG331    HGA3     9  0.000000e+00  1.255200e+00      3
  CG331  CG2DC2  CG2DC2    HGA4     9  1.800000e+02  2.175680e+01      2
  CG331  CG2DC2   CG321   CG321     9  0.000000e+00  7.949600e-01      3
  CG331  CG2DC2   CG321    HGA2     9  0.000000e+00  7.949600e-01      3
  CG331  CG2DC2   CG331    HGA3     9  0.000000e+00  1.255200e+00      3
  CG331   CG321   CG321   CG331     9  0.000000e+00  1.597870e-01      2
  CG331   CG321   CG321   CG331     9  1.800000e+02  1.329675e-01      6
  CG331   CG321   CG321    HGA2     9  0.000000e+00  7.531200e-01      3
  CG331   CG321   CG331    HGA3     9  0.000000e+00  6.694400e-01      3
   HGA2   CG321   CG321    HGA2     9  0.000000e+00  9.204800e-01      3
   HGA2   CG321   CG321    HGA2     9  0.000000e+00  9.204800e-01      3
   HGA2   CG321   CG331    HGA3     9  0.000000e+00  6.694400e-01      3
   HGA2   CG321   CG331    HGA3     9  0.000000e+00  6.694400e-01      3
   HGA3   CG331   CG331    HGA3     9  0.000000e+00  6.485200e-01      3
   HGA4  CG2DC1  CG2DC1    HGA4     9  1.800000e+02  2.175680e+01      2
   HGA4  CG2DC1  CG2DC1    HGA4     9  1.800000e+02  2.175680e+01      2
   HGA4  CG2DC1  CG2DC2  CG2DC2     9  1.800000e+02  4.184000e+00      2
   HGA4  CG2DC1  CG2DC2  CG2DC2     9  1.800000e+02  4.184000e+00      2
   HGA4  CG2DC1  CG2DC2   CG331     9  1.800000e+02  4.184000e+00      2
   HGA4  CG2DC1  CG2DC2    HGA4     9  1.800000e+02  0.000000e+00      2
   HGA4  CG2DC1  CG2DC2    HGA4     9  1.800000e+02  0.000000e+00      2
   HGA4  CG2DC1   CG2O3   OG2D2     9  1.800000e+02  0.000000e+00      2
   HGA4  CG2DC1   CG321   CG331     9  0.000000e+00  8.368000e-01      3
   HGA4  CG2DC1   CG321    HGA2     9  0.000000e+00  8.368000e-01      3
   HGA4  CG2DC1   CG321    HGA2     9  0.000000e+00  8.368000e-01      3
   HGA4  CG2DC1   CG331    HGA3     9  0.000000e+00  0.000000e+00      3
   HGA4  CG2DC2  CG2DC2    HGA4     9  1.800000e+02  2.175680e+01      2
   HGA4  CG2DC2  CG2DC2    HGA4     9  1.800000e+02  2.175680e+01      2
   HGA4  CG2DC2   CG2O3   OG2D2     9  1.800000e+02  0.000000e+00      2
   HGA4  CG2DC2   CG321   CG321     9  0.000000e+00  8.368000e-01      3
   HGA4  CG2DC2   CG321    HGA2     9  0.000000e+00  8.368000e-01      3
   HGA4  CG2DC2   CG321    HGA2     9  0.000000e+00  8.368000e-01      3
   HGA4  CG2DC2   CG331    HGA3     9  0.000000e+00  0.000000e+00      3
  OG2D2   CG2O3   CG321   CG321     9  1.800000e+02  2.092000e-01      6
  OG2D2   CG2O3   CG321   CG321     9  1.800000e+02  2.092000e-01      6
  OG2D2   CG2O3   CG321   CG331     9  1.800000e+02  2.092000e-01      6
  OG2D2   CG2O3   CG321    HGA2     9  1.800000e+02  2.092000e-01      6
  OG2D2   CG2O3   CG321    HGA2     9  1.800000e+02  2.092000e-01      6
  OG2D2   CG2O3   CG331    HGA3     9  1.800000e+02  2.092000e-01      6

[ dihedraltypes ]
; i	j	k	l	func	q0	Kq
    OBL       X       X      CL     2  0.000000e+00  8.368000e+02
  CG2O3   OG2D2   OG2D2  CG2DC1     2  0.000000e+00  8.033280e+02
  CG2O3   OG2D2   OG2D2  CG2DC2     2  0.000000e+00  8.033280e+02
  CG2O3   OG2D2   OG2D2   CG321     2  0.000000e+00  8.033280e+02
  CG2O3   OG2D2   OG2D2   CG331     2  0.000000e+00  8.033280e+02
