# Supplementary material for: Fluorescent Probes cis- and trans-Parinaric Acids in Fluid and Gel Lipid Bilayers: A Molecular Dynamics Study
Source: Molecules. 2023 Feb 28;28(5):2241. doi: 10.3390/molecules28052241 (PMC10005308; doi:10.3390/molecules28052241)
Supplement: Supplementary file 1 [file molecules-28-02241-s001.zip › Force_field_files/t-PnA_topology.itp]

;;
;; Generated by CHARMM-GUI (http://www.charmm-gui.org) v1.7
;;
;; psf2itp_mol.py
;;
;; Correspondance:
;; jul316@lehigh.edu or wonpil@lehigh.edu
;;
;; GROMACS topology file for LIG
;;


[ moleculetype ]
; name	nrexcl
LIG	     3

[ atoms ]
; nr	type	resnr	residu	atom	cgnr	charge	mass
     1     CG2DC1      1      LIG     C1      1     -0.160    12.0110   ; qtot -0.160
     2     CG2DC1      1      LIG     C2      2     -0.137    12.0110   ; qtot -0.297
     3     CG2DC2      1      LIG     C3      3     -0.152    12.0110   ; qtot -0.449
     4     CG2DC2      1      LIG     C4      4     -0.158    12.0110   ; qtot -0.607
     5     CG2DC1      1      LIG     C5      5     -0.142    12.0110   ; qtot -0.749
     6     CG2DC1      1      LIG     C6      6     -0.136    12.0110   ; qtot -0.885
     7     CG2DC2      1      LIG     C7      7     -0.176    12.0110   ; qtot -1.061
     8     CG2DC2      1      LIG     C8      8     -0.145    12.0110   ; qtot -1.206
     9      CG321      1      LIG     C9      9     -0.171    12.0110   ; qtot -1.377
    10      CG321      1      LIG    C10     10     -0.194    12.0110   ; qtot -1.571
    11      CG321      1      LIG    C11     11     -0.185    12.0110   ; qtot -1.756
    12      CG331      1      LIG    C12     12     -0.266    12.0110   ; qtot -2.022
    13      CG321      1      LIG    C13     13     -0.168    12.0110   ; qtot -2.190
    14      CG321      1      LIG    C14     14     -0.180    12.0110   ; qtot -2.370
    15      CG321      1      LIG    C15     15     -0.180    12.0110   ; qtot -2.550
    16      CG321      1      LIG    C16     16     -0.179    12.0110   ; qtot -2.729
    17      CG321      1      LIG    C17     17     -0.283    12.0110   ; qtot -3.012
    18      CG2O3      1      LIG    C18     18      0.622    12.0110   ; qtot -2.390
    19      OG2D2      1      LIG     O1     19     -0.760    15.9994   ; qtot -3.150
    20      OG2D2      1      LIG     O2     20     -0.760    15.9994   ; qtot -3.910
    21       HGA4      1      LIG     H1     21      0.150     1.0080   ; qtot -3.760
    22       HGA4      1      LIG     H2     22      0.150     1.0080   ; qtot -3.610
    23       HGA4      1      LIG     H3     23      0.150     1.0080   ; qtot -3.460
    24       HGA4      1      LIG     H4     24      0.150     1.0080   ; qtot -3.310
    25       HGA4      1      LIG     H5     25      0.150     1.0080   ; qtot -3.160
    26       HGA4      1      LIG     H6     26      0.150     1.0080   ; qtot -3.010
    27       HGA4      1      LIG     H7     27      0.150     1.0080   ; qtot -2.860
    28       HGA4      1      LIG     H8     28      0.150     1.0080   ; qtot -2.710
    29       HGA2      1      LIG     H9     29      0.090     1.0080   ; qtot -2.620
    30       HGA2      1      LIG    H10     30      0.090     1.0080   ; qtot -2.530
    31       HGA2      1      LIG    H11     31      0.090     1.0080   ; qtot -2.440
    32       HGA2      1      LIG    H12     32      0.090     1.0080   ; qtot -2.350
    33       HGA2      1      LIG    H13     33      0.090     1.0080   ; qtot -2.260
    34       HGA2      1      LIG    H14     34      0.090     1.0080   ; qtot -2.170
    35       HGA3      1      LIG    H15     35      0.090     1.0080   ; qtot -2.080
    36       HGA3      1      LIG    H16     36      0.090     1.0080   ; qtot -1.990
    37       HGA3      1      LIG    H17     37      0.090     1.0080   ; qtot -1.900
    38       HGA2      1      LIG    H18     38      0.090     1.0080   ; qtot -1.810
    39       HGA2      1      LIG    H19     39      0.090     1.0080   ; qtot -1.720
    40       HGA2      1      LIG    H20     40      0.090     1.0080   ; qtot -1.630
    41       HGA2      1      LIG    H21     41      0.090     1.0080   ; qtot -1.540
    42       HGA2      1      LIG    H22     42      0.090     1.0080   ; qtot -1.450
    43       HGA2      1      LIG    H23     43      0.090     1.0080   ; qtot -1.360
    44       HGA2      1      LIG    H24     44      0.090     1.0080   ; qtot -1.270
    45       HGA2      1      LIG    H25     45      0.090     1.0080   ; qtot -1.180
    46       HGA2      1      LIG    H26     46      0.090     1.0080   ; qtot -1.090
    47       HGA2      1      LIG    H27     47      0.090     1.0080   ; qtot -1.000

[ bonds ]
; ai	aj	funct	b0	Kb
    1     2     1
    1     3     1
    1    21     1
    2    11     1
    2    22     1
    3     4     1
    3    23     1
    4     5     1
    4    24     1
    5     6     1
    5    25     1
    6     7     1
    6    26     1
    7     8     1
    7    27     1
    8     9     1
    8    28     1
    9    10     1
    9    29     1
    9    30     1
   10    13     1
   10    31     1
   10    32     1
   11    12     1
   11    33     1
   11    34     1
   12    35     1
   12    36     1
   12    37     1
   13    14     1
   13    38     1
   13    39     1
   14    15     1
   14    40     1
   14    41     1
   15    16     1
   15    42     1
   15    43     1
   16    17     1
   16    44     1
   16    45     1
   17    18     1
   17    46     1
   17    47     1
   18    19     1
   18    20     1

[ pairs ]
; ai	aj	funct	c6	c12
    1     5     1 
    1    12     1 
    1    24     1 
    1    33     1 
    1    34     1 
    2     4     1 
    2    23     1 
    2    35     1 
    2    36     1 
    2    37     1 
    3     6     1 
    3    11     1 
    3    22     1 
    3    25     1 
    4     7     1 
    4    21     1 
    4    26     1 
    5     8     1 
    5    23     1 
    5    27     1 
    6     9     1 
    6    24     1 
    6    28     1 
    7    10     1 
    7    25     1 
    7    29     1 
    7    30     1 
    8    13     1 
    8    26     1 
    8    31     1 
    8    32     1 
    9    14     1 
    9    27     1 
    9    38     1 
    9    39     1 
   10    15     1 
   10    28     1 
   10    40     1 
   10    41     1 
   11    21     1 
   12    22     1 
   13    16     1 
   13    29     1 
   13    30     1 
   13    42     1 
   13    43     1 
   14    17     1 
   14    31     1 
   14    32     1 
   14    44     1 
   14    45     1 
   15    18     1 
   15    38     1 
   15    39     1 
   15    46     1 
   15    47     1 
   16    19     1 
   16    20     1 
   16    40     1 
   16    41     1 
   17    42     1 
   17    43     1 
   18    44     1 
   18    45     1 
   19    46     1 
   19    47     1 
   20    46     1 
   20    47     1 
   21    22     1 
   21    23     1 
   22    33     1 
   22    34     1 
   23    24     1 
   24    25     1 
   25    26     1 
   26    27     1 
   27    28     1 
   28    29     1 
   28    30     1 
   29    31     1 
   29    32     1 
   30    31     1 
   30    32     1 
   31    38     1 
   31    39     1 
   32    38     1 
   32    39     1 
   33    35     1 
   33    36     1 
   33    37     1 
   34    35     1 
   34    36     1 
   34    37     1 
   38    40     1 
   38    41     1 
   39    40     1 
   39    41     1 
   40    42     1 
   40    43     1 
   41    42     1 
   41    43     1 
   42    44     1 
   42    45     1 
   43    44     1 
   43    45     1 
   44    46     1 
   44    47     1 
   45    46     1 
   45    47     1 

[ angles ] 
; ai	aj	ak	funct	th0	cth	S0	Kub
    2     1     3     5
    2     1    21     5
    3     1    21     5
    1     2    11     5
    1     2    22     5
   11     2    22     5
    1     3     4     5
    1     3    23     5
    4     3    23     5
    3     4     5     5
    3     4    24     5
    5     4    24     5
    4     5     6     5
    4     5    25     5
    6     5    25     5
    5     6     7     5
    5     6    26     5
    7     6    26     5
    6     7     8     5
    6     7    27     5
    8     7    27     5
    7     8     9     5
    7     8    28     5
    9     8    28     5
    8     9    10     5
    8     9    29     5
    8     9    30     5
   10     9    29     5
   10     9    30     5
   29     9    30     5
    9    10    13     5
    9    10    31     5
    9    10    32     5
   13    10    31     5
   13    10    32     5
   31    10    32     5
    2    11    12     5
    2    11    33     5
    2    11    34     5
   12    11    33     5
   12    11    34     5
   33    11    34     5
   11    12    35     5
   11    12    36     5
   11    12    37     5
   35    12    36     5
   35    12    37     5
   36    12    37     5
   10    13    14     5
   10    13    38     5
   10    13    39     5
   14    13    38     5
   14    13    39     5
   38    13    39     5
   13    14    15     5
   13    14    40     5
   13    14    41     5
   15    14    40     5
   15    14    41     5
   40    14    41     5
   14    15    16     5
   14    15    42     5
   14    15    43     5
   16    15    42     5
   16    15    43     5
   42    15    43     5
   15    16    17     5
   15    16    44     5
   15    16    45     5
   17    16    44     5
   17    16    45     5
   44    16    45     5
   16    17    18     5
   16    17    46     5
   16    17    47     5
   18    17    46     5
   18    17    47     5
   46    17    47     5
   17    18    19     5
   17    18    20     5
   19    18    20     5

[ dihedrals ]
; ai	aj	ak	al	funct	phi0	cp	mult
    3     1     2    11     9
    3     1     2    22     9
   21     1     2    22     9
    2     1     3     4     9
    2     1     3    23     9
   21     1     3    23     9
   11     2     1    21     9
    1     2    11    12     9
    1     2    11    33     9
    1     2    11    34     9
   22     2    11    33     9
   22     2    11    34     9
    4     3     1    21     9
    1     3     4     5     9
    1     3     4    24     9
   23     3     4    24     9
    5     4     3    23     9
    3     4     5     6     9
    3     4     5    25     9
   24     4     5    25     9
    6     5     4    24     9
    4     5     6     7     9
    4     5     6    26     9
   25     5     6    26     9
    7     6     5    25     9
    5     6     7     8     9
    5     6     7    27     9
   26     6     7    27     9
    8     7     6    26     9
    6     7     8     9     9
    6     7     8    28     9
   27     7     8    28     9
    9     8     7    27     9
    7     8     9    10     9
    7     8     9    29     9
    7     8     9    30     9
   28     8     9    29     9
   28     8     9    30     9
   10     9     8    28     9
    8     9    10    13     9
    8     9    10    31     9
    8     9    10    32     9
   29     9    10    31     9
   29     9    10    32     9
   30     9    10    31     9
   30     9    10    32     9
   13    10     9    29     9
   13    10     9    30     9
    9    10    13    14     9
    9    10    13    38     9
    9    10    13    39     9
   31    10    13    38     9
   31    10    13    39     9
   32    10    13    38     9
   32    10    13    39     9
   12    11     2    22     9
    2    11    12    35     9
    2    11    12    36     9
    2    11    12    37     9
   33    11    12    35     9
   33    11    12    36     9
   33    11    12    37     9
   34    11    12    35     9
   34    11    12    36     9
   34    11    12    37     9
   14    13    10    31     9
   14    13    10    32     9
   10    13    14    15     9
   10    13    14    40     9
   10    13    14    41     9
   38    13    14    40     9
   38    13    14    41     9
   39    13    14    40     9
   39    13    14    41     9
   15    14    13    38     9
   15    14    13    39     9
   13    14    15    16     9
   13    14    15    42     9
   13    14    15    43     9
   40    14    15    42     9
   40    14    15    43     9
   41    14    15    42     9
   41    14    15    43     9
   16    15    14    40     9
   16    15    14    41     9
   14    15    16    17     9
   14    15    16    44     9
   14    15    16    45     9
   42    15    16    44     9
   42    15    16    45     9
   43    15    16    44     9
   43    15    16    45     9
   17    16    15    42     9
   17    16    15    43     9
   15    16    17    18     9
   15    16    17    46     9
   15    16    17    47     9
   44    16    17    46     9
   44    16    17    47     9
   45    16    17    46     9
   45    16    17    47     9
   18    17    16    44     9
   18    17    16    45     9
   16    17    18    19     9
   16    17    18    20     9
   19    18    17    46     9
   19    18    17    47     9
   20    18    17    46     9
   20    18    17    47     9

[ dihedrals ]
; ai	aj	ak	al	funct	q0	cq
   18    20    19    17     2
